# Supplementary material for: Widespread homogenization of plant communities in the Anthropocene
Source: Nat Commun. 2021 Dec 6;12:6983. doi: 10.1038/s41467-021-27186-8 (PMC8648934; doi:10.1038/s41467-021-27186-8)
Supplement: Supplementary file 4 — Source Data [file 41467_2021_27186_MOESM4_ESM.zip]

Archive with 1,704 entries (1,672 files):
- Source Data/
- __MACOSX/._Source Data
- Source Data/.DS_Store
- __MACOSX/Source Data/._.DS_Store
- Source Data/FigS4/
- __MACOSX/Source Data/._FigS4
- Source Data/FigS2/
- __MACOSX/Source Data/._FigS2
- Source Data/Fig3/
- __MACOSX/Source Data/._Fig3
- Source Data/Fig4/
- __MACOSX/Source Data/._Fig4
- Source Data/FigS4/.DS_Store
- __MACOSX/Source Data/FigS4/._.DS_Store
- Source Data/FigS4/FigS4b/
- __MACOSX/Source Data/FigS4/._FigS4b
- Source Data/FigS4/FigS4c/
- __MACOSX/Source Data/FigS4/._FigS4c
- Source Data/FigS4/FigS4a/
- __MACOSX/Source Data/FigS4/._FigS4a
- Source Data/FigS2/.DS_Store
- __MACOSX/Source Data/FigS2/._.DS_Store
- Source Data/FigS2/FigS2d/
- __MACOSX/Source Data/FigS2/._FigS2d
- Source Data/FigS2/FigS2a-c/
- __MACOSX/Source Data/FigS2/._FigS2a-c
- Source Data/FigS2/FigS2e/
- __MACOSX/Source Data/FigS2/._FigS2e
- Source Data/Fig3/.DS_Store
- __MACOSX/Source Data/Fig3/._.DS_Store
- Source Data/Fig3/Fig3a-c/
- __MACOSX/Source Data/Fig3/._Fig3a-c
- Source Data/Fig3/Fig3d/
- __MACOSX/Source Data/Fig3/._Fig3d
- Source Data/Fig3/Fig3e/
- __MACOSX/Source Data/Fig3/._Fig3e
- Source Data/Fig4/.DS_Store
- __MACOSX/Source Data/Fig4/._.DS_Store
- Source Data/Fig4/edges_combined.csv
- __MACOSX/Source Data/Fig4/._edges_combined.csv
- Source Data/Fig4/nodes_combined.csv
- __MACOSX/Source Data/Fig4/._nodes_combined.csv
- Source Data/FigS4/FigS4b/DNC_193.csv
- __MACOSX/Source Data/FigS4/FigS4b/._DNC_193.csv
- Source Data/FigS4/FigS4b/DNC_187.csv
- __MACOSX/Source Data/FigS4/FigS4b/._DNC_187.csv
- Source Data/FigS4/FigS4b/DNC_150.csv
- __MACOSX/Source Data/FigS4/FigS4b/._DNC_150.csv
- Source Data/FigS4/FigS4b/DNC_144.csv
- __MACOSX/Source Data/FigS4/FigS4b/._DNC_144.csv
- Source Data/FigS4/FigS4b/DNC_178.csv
- __MACOSX/Source Data/FigS4/FigS4b/._DNC_178.csv
- Source Data/FigS4/FigS4b/DNC_51.csv
- __MACOSX/Source Data/FigS4/FigS4b/._DNC_51.csv
- Source Data/FigS4/FigS4b/DNC_45.csv
- __MACOSX/Source Data/FigS4/FigS4b/._DNC_45.csv
- Source Data/FigS4/FigS4b/DNC_92.csv
- __MACOSX/Source Data/FigS4/FigS4b/._DNC_92.csv
- Source Data/FigS4/FigS4b/DNC_226.csv
- __MACOSX/Source Data/FigS4/FigS4b/._DNC_226.csv
- Source Data/FigS4/FigS4b/DNC_232.csv
- __MACOSX/Source Data/FigS4/FigS4b/._DNC_232.csv
- Source Data/FigS4/FigS4b/DNC_233.csv
- __MACOSX/Source Data/FigS4/FigS4b/._DNC_233.csv
- Source Data/FigS4/FigS4b/DNC_227.csv
- __MACOSX/Source Data/FigS4/FigS4b/._DNC_227.csv
- Source Data/FigS4/FigS4b/DNC_87.csv
- __MACOSX/Source Data/FigS4/FigS4b/._DNC_87.csv
- Source Data/FigS4/FigS4b/DNC_93.csv
- __MACOSX/Source Data/FigS4/FigS4b/._DNC_93.csv
- Source Data/FigS4/FigS4b/DNC_78.csv
- __MACOSX/Source Data/FigS4/FigS4b/._DNC_78.csv
- Source Data/FigS4/FigS4b/DNC_50.csv
- __MACOSX/Source Data/FigS4/FigS4b/._DNC_50.csv
- Source Data/FigS4/FigS4b/DNC_179.csv
- __MACOSX/Source Data/FigS4/FigS4b/._DNC_179.csv
- Source Data/FigS4/FigS4b/DNC_145.csv
- __MACOSX/Source Data/FigS4/FigS4b/._DNC_145.csv
- Source Data/FigS4/FigS4b/DNC_151.csv
- __MACOSX/Source Data/FigS4/FigS4b/._DNC_151.csv
- Source Data/FigS4/FigS4b/DNC_186.csv
- __MACOSX/Source Data/FigS4/FigS4b/._DNC_186.csv
- Source Data/FigS4/FigS4b/DNC_192.csv
- __MACOSX/Source Data/FigS4/FigS4b/._DNC_192.csv
- Source Data/FigS4/FigS4b/DNC_184.csv
- __MACOSX/Source Data/FigS4/FigS4b/._DNC_184.csv
- Source Data/FigS4/FigS4b/DNC_190.csv
- __MACOSX/Source Data/FigS4/FigS4b/._DNC_190.csv
- Source Data/FigS4/FigS4b/DNC_147.csv
- __MACOSX/Source Data/FigS4/FigS4b/._DNC_147.csv
- Source Data/FigS4/FigS4b/DNC_153.csv
- __MACOSX/Source Data/FigS4/FigS4b/._DNC_153.csv
- Source Data/FigS4/FigS4b/DNC_46.csv
- __MACOSX/Source Data/FigS4/FigS4b/._DNC_46.csv
- Source Data/FigS4/FigS4b/DNC_52.csv
- __MACOSX/Source Data/FigS4/FigS4b/._DNC_52.csv
- Source Data/FigS4/FigS4b/DNC_91.csv
- __MACOSX/Source Data/FigS4/FigS4b/._DNC_91.csv
- Source Data/FigS4/FigS4b/DNC_231.csv
- __MACOSX/Source Data/FigS4/FigS4b/._DNC_231.csv
- Source Data/FigS4/FigS4b/DNC_225.csv
- __MACOSX/Source Data/FigS4/FigS4b/._DNC_225.csv
- Source Data/FigS4/FigS4b/DNC_219.csv
- __MACOSX/Source Data/FigS4/FigS4b/._DNC_219.csv
- Source Data/FigS4/FigS4b/DNC_218.csv
- __MACOSX/Source Data/FigS4/FigS4b/._DNC_218.csv
- Source Data/FigS4/FigS4b/DNC_224.csv
- __MACOSX/Source Data/FigS4/FigS4b/._DNC_224.csv
- Source Data/FigS4/FigS4b/DNC_230.csv
- __MACOSX/Source Data/FigS4/FigS4b/._DNC_230.csv
- Source Data/FigS4/FigS4b/DNC_90.csv
- __MACOSX/Source Data/FigS4/FigS4b/._DNC_90.csv
- Source Data/FigS4/FigS4b/DNC_84.csv
- __MACOSX/Source Data/FigS4/FigS4b/._DNC_84.csv
- Source Data/FigS4/FigS4b/DNC_53.csv
- __MACOSX/Source Data/FigS4/FigS4b/._DNC_53.csv
- Source Data/FigS4/FigS4b/DNC_47.csv
- __MACOSX/Source Data/FigS4/FigS4b/._DNC_47.csv
- Source Data/FigS4/FigS4b/DNC_152.csv
- __MACOSX/Source Data/FigS4/FigS4b/._DNC_152.csv
- Source Data/FigS4/FigS4b/DNC_146.csv
- __MACOSX/Source Data/FigS4/FigS4b/._DNC_146.csv
- Source Data/FigS4/FigS4b/DNC_191.csv
- __MACOSX/Source Data/FigS4/FigS4b/._DNC_191.csv
- Source Data/FigS4/FigS4b/DNC_185.csv
- __MACOSX/Source Data/FigS4/FigS4b/._DNC_185.csv
- Source Data/FigS4/FigS4b/DNC_181.csv
- __MACOSX/Source Data/FigS4/FigS4b/._DNC_181.csv
- Source Data/FigS4/FigS4b/DNC_195.csv
- __MACOSX/Source Data/FigS4/FigS4b/._DNC_195.csv
- Source Data/FigS4/FigS4b/DNC_142.csv
- __MACOSX/Source Data/FigS4/FigS4b/._DNC_142.csv
- Source Data/FigS4/FigS4b/DNC_156.csv
- __MACOSX/Source Data/FigS4/FigS4b/._DNC_156.csv
- Source Data/FigS4/FigS4b/DNC_57.csv
- __MACOSX/Source Data/FigS4/FigS4b/._DNC_57.csv
- Source Data/FigS4/FigS4b/DNC_94.csv
- __MACOSX/Source Data/FigS4/FigS4b/._DNC_94.csv
- Source Data/FigS4/FigS4b/DNC_208.csv
- __MACOSX/Source Data/FigS4/FigS4b/._DNC_208.csv
- Source Data/FigS4/FigS4b/DNC_234.csv
- __MACOSX/Source Data/FigS4/FigS4b/._DNC_234.csv
- Source Data/FigS4/FigS4b/DNC_220.csv
- __MACOSX/Source Data/FigS4/FigS4b/._DNC_220.csv
- Source Data/FigS4/FigS4b/DNC_221.csv
- __MACOSX/Source Data/FigS4/FigS4b/._DNC_221.csv
- Source Data/FigS4/FigS4b/DNC_235.csv
- __MACOSX/Source Data/FigS4/FigS4b/._DNC_235.csv
- Source Data/FigS4/FigS4b/DNC_209.csv
- __MACOSX/Source Data/FigS4/FigS4b/._DNC_209.csv
- Source Data/FigS4/FigS4b/DNC_95.csv
- __MACOSX/Source Data/FigS4/FigS4b/._DNC_95.csv
- Source Data/FigS4/FigS4b/DNC_81.csv
- __MACOSX/Source Data/FigS4/FigS4b/._DNC_81.csv
- Source Data/FigS4/FigS4b/DNC_56.csv
- __MACOSX/Source Data/FigS4/FigS4b/._DNC_56.csv
- Source Data/FigS4/FigS4b/DNC_42.csv
- __MACOSX/Source Data/FigS4/FigS4b/._DNC_42.csv
- Source Data/FigS4/FigS4b/DNC_157.csv
- __MACOSX/Source Data/FigS4/FigS4b/._DNC_157.csv
- Source Data/FigS4/FigS4b/DNC_143.csv
- __MACOSX/Source Data/FigS4/FigS4b/._DNC_143.csv
- Source Data/FigS4/FigS4b/DNC_194.csv
- __MACOSX/Source Data/FigS4/FigS4b/._DNC_194.csv
- Source Data/FigS4/FigS4b/DNC_180.csv
- __MACOSX/Source Data/FigS4/FigS4b/._DNC_180.csv
- Source Data/FigS4/FigS4b/DNC_196.csv
- __MACOSX/Source Data/FigS4/FigS4b/._DNC_196.csv
- Source Data/FigS4/FigS4b/DNC_182.csv
- __MACOSX/Source Data/FigS4/FigS4b/._DNC_182.csv
- Source Data/FigS4/FigS4b/DNC_155.csv
- __MACOSX/Source Data/FigS4/FigS4b/._DNC_155.csv
- Source Data/FigS4/FigS4b/DNC_141.csv
- __MACOSX/Source Data/FigS4/FigS4b/._DNC_141.csv
- Source Data/FigS4/FigS4b/DNC_68.csv
- __MACOSX/Source Data/FigS4/FigS4b/._DNC_68.csv
- Source Data/FigS4/FigS4b/DNC_54.csv
- __MACOSX/Source Data/FigS4/FigS4b/._DNC_54.csv
- Source Data/FigS4/FigS4b/DNC_40.csv
- __MACOSX/Source Data/FigS4/FigS4b/._DNC_40.csv
- Source Data/FigS4/FigS4b/DNC_97.csv
- __MACOSX/Source Data/FigS4/FigS4b/._DNC_97.csv
- Source Data/FigS4/FigS4b/DNC_83.csv
- __MACOSX/Source Data/FigS4/FigS4b/._DNC_83.csv
- Source Data/FigS4/FigS4b/DNC_223.csv
- __MACOSX/Source Data/FigS4/FigS4b/._DNC_223.csv
- Source Data/FigS4/FigS4b/DNC_237.csv
- __MACOSX/Source Data/FigS4/FigS4b/._DNC_237.csv
- Source Data/FigS4/FigS4b/DNC_236.csv
- __MACOSX/Source Data/FigS4/FigS4b/._DNC_236.csv
- Source Data/FigS4/FigS4b/DNC_222.csv
- __MACOSX/Source Data/FigS4/FigS4b/._DNC_222.csv
- Source Data/FigS4/FigS4b/DNC_82.csv
- __MACOSX/Source Data/FigS4/FigS4b/._DNC_82.csv
- Source Data/FigS4/FigS4b/DNC_96.csv
- __MACOSX/Source Data/FigS4/FigS4b/._DNC_96.csv
- Source Data/FigS4/FigS4b/DNC_41.csv
- __MACOSX/Source Data/FigS4/FigS4b/._DNC_41.csv
- Source Data/FigS4/FigS4b/DNC_55.csv
- __MACOSX/Source Data/FigS4/FigS4b/._DNC_55.csv
- Source Data/FigS4/FigS4b/DNC_69.csv
- __MACOSX/Source Data/FigS4/FigS4b/._DNC_69.csv
- Source Data/FigS4/FigS4b/DNC_140.csv
- __MACOSX/Source Data/FigS4/FigS4b/._DNC_140.csv
- Source Data/FigS4/FigS4b/DNC_154.csv
- __MACOSX/Source Data/FigS4/FigS4b/._DNC_154.csv
- Source Data/FigS4/FigS4b/DNC_168.csv
- __MACOSX/Source Data/FigS4/FigS4b/._DNC_168.csv
- Source Data/FigS4/FigS4b/DNC_183.csv
- __MACOSX/Source Data/FigS4/FigS4b/._DNC_183.csv
- Source Data/FigS4/FigS4b/DNC_197.csv
- __MACOSX/Source Data/FigS4/FigS4b/._DNC_197.csv
- Source Data/FigS4/FigS4b/DNC_133.csv
- __MACOSX/Source Data/FigS4/FigS4b/._DNC_133.csv
- Source Data/FigS4/FigS4b/DNC_127.csv
- __MACOSX/Source Data/FigS4/FigS4b/._DNC_127.csv
- Source Data/FigS4/FigS4b/DNC_32.csv
- __MACOSX/Source Data/FigS4/FigS4b/._DNC_32.csv
- Source Data/FigS4/FigS4b/DNC_26.csv
- __MACOSX/Source Data/FigS4/FigS4b/._DNC_26.csv
- Source Data/FigS4/FigS4b/DNC_286.csv
- __MACOSX/Source Data/FigS4/FigS4b/._DNC_286.csv
- Source Data/FigS4/FigS4b/DNC_245.csv
- __MACOSX/Source Data/FigS4/FigS4b/._DNC_245.csv
- Source Data/FigS4/FigS4b/DNC_251.csv
- __MACOSX/Source Data/FigS4/FigS4b/._DNC_251.csv
- Source Data/FigS4/FigS4b/DNC_279.csv
- __MACOSX/Source Data/FigS4/FigS4b/._DNC_279.csv
- Source Data/FigS4/FigS4b/DNC_278.csv
- __MACOSX/Source Data/FigS4/FigS4b/._DNC_278.csv
- Source Data/FigS4/FigS4b/DNC_250.csv
- __MACOSX/Source Data/FigS4/FigS4b/._DNC_250.csv
- Source Data/FigS4/FigS4b/DNC_244.csv
- __MACOSX/Source Data/FigS4/FigS4b/._DNC_244.csv
- Source Data/FigS4/FigS4b/DNC_33.csv
- __MACOSX/Source Data/FigS4/FigS4b/._DNC_33.csv
- Source Data/FigS4/FigS4b/DNC_126.csv
- __MACOSX/Source Data/FigS4/FigS4b/._DNC_126.csv
- Source Data/FigS4/FigS4b/DNC_132.csv
- __MACOSX/Source Data/FigS4/FigS4b/._DNC_132.csv
- Source Data/FigS4/FigS4b/DNC_124.csv
- __MACOSX/Source Data/FigS4/FigS4b/._DNC_124.csv
- Source Data/FigS4/FigS4b/DNC_130.csv
- __MACOSX/Source Data/FigS4/FigS4b/._DNC_130.csv
- Source Data/FigS4/FigS4b/DNC_118.csv
- __MACOSX/Source Data/FigS4/FigS4b/._DNC_118.csv
- Source Data/FigS4/FigS4b/DNC_25.csv
- __MACOSX/Source Data/FigS4/FigS4b/._DNC_25.csv
- Source Data/FigS4/FigS4b/DNC_31.csv
- __MACOSX/Source Data/FigS4/FigS4b/._DNC_31.csv
- Source Data/FigS4/FigS4b/DNC_19.csv
- __MACOSX/Source Data/FigS4/FigS4b/._DNC_19.csv
- Source Data/FigS4/FigS4b/DNC_8.csv
- __MACOSX/Source Data/FigS4/FigS4b/._DNC_8.csv
- Source Data/FigS4/FigS4b/DNC_285.csv
- __MACOSX/Source Data/FigS4/FigS4b/._DNC_285.csv
- Source Data/FigS4/FigS4b/DNC_252.csv
- __MACOSX/Source Data/FigS4/FigS4b/._DNC_252.csv
- Source Data/FigS4/FigS4b/DNC_246.csv
- __MACOSX/Source Data/FigS4/FigS4b/._DNC_246.csv
- Source Data/FigS4/FigS4b/DNC_247.csv
- __MACOSX/Source Data/FigS4/FigS4b/._DNC_247.csv
- Source Data/FigS4/FigS4b/DNC_253.csv
- __MACOSX/Source Data/FigS4/FigS4b/._DNC_253.csv
- Source Data/FigS4/FigS4b/DNC_284.csv
- __MACOSX/Source Data/FigS4/FigS4b/._DNC_284.csv
- Source Data/FigS4/FigS4b/DNC_9.csv
- __MACOSX/Source Data/FigS4/FigS4b/._DNC_9.csv
- Source Data/FigS4/FigS4b/DNC_18.csv
- __MACOSX/Source Data/FigS4/FigS4b/._DNC_18.csv
- Source Data/FigS4/FigS4b/DNC_30.csv
- __MACOSX/Source Data/FigS4/FigS4b/._DNC_30.csv
- Source Data/FigS4/FigS4b/DNC_24.csv
- __MACOSX/Source Data/FigS4/FigS4b/._DNC_24.csv
- Source Data/FigS4/FigS4b/DNC_119.csv
- __MACOSX/Source Data/FigS4/FigS4b/._DNC_119.csv
- Source Data/FigS4/FigS4b/DNC_131.csv
- __MACOSX/Source Data/FigS4/FigS4b/._DNC_131.csv
- Source Data/FigS4/FigS4b/DNC_125.csv
- __MACOSX/Source Data/FigS4/FigS4b/._DNC_125.csv
- Source Data/FigS4/FigS4b/DNC_109.csv
- __MACOSX/Source Data/FigS4/FigS4b/._DNC_109.csv
- Source Data/FigS4/FigS4b/DNC_121.csv
- __MACOSX/Source Data/FigS4/FigS4b/._DNC_121.csv
- Source Data/FigS4/FigS4b/DNC_135.csv
- __MACOSX/Source Data/FigS4/FigS4b/._DNC_135.csv
- Source Data/FigS4/FigS4b/DNC_20.csv
- __MACOSX/Source Data/FigS4/FigS4b/._DNC_20.csv
- Source Data/FigS4/FigS4b/DNC_34.csv
- __MACOSX/Source Data/FigS4/FigS4b/._DNC_34.csv
- Source Data/FigS4/FigS4b/DNC_280.csv
- __MACOSX/Source Data/FigS4/FigS4b/._DNC_280.csv
- Source Data/FigS4/FigS4b/DNC_257.csv
- __MACOSX/Source Data/FigS4/FigS4b/._DNC_257.csv
- Source Data/FigS4/FigS4b/DNC_243.csv
- __MACOSX/Source Data/FigS4/FigS4b/._DNC_243.csv
- Source Data/FigS4/FigS4b/DNC_242.csv
- __MACOSX/Source Data/FigS4/FigS4b/._DNC_242.csv
- Source Data/FigS4/FigS4b/DNC_256.csv
- __MACOSX/Source Data/FigS4/FigS4b/._DNC_256.csv
[truncated: 1,404 more entries]
