# Supplementary material for: Widespread homogenization of plant communities in the Anthropocene
Source: Nat Commun. 2021 Dec 6;12:6983. doi: 10.1038/s41467-021-27186-8 (PMC8648934; doi:10.1038/s41467-021-27186-8)
Supplement: Supplementary file 4 — Source Data [file 41467_2021_27186_MOESM4_ESM.zip › Source Data/Fig4/edges_combined.csv]

Donor	PD	SR	sesPD	Recipient	Main_receive_SR	Main_receive_PD	Main_PD_corrected
AFRICA	28574.8345534663	587	-3.03369302260877	SOUTHERN AMERICA	1653	54994.5804899581	38092.0120036005
ASIA-TEMPERATE	26639.1135951609	488	-1.21927588438353	SOUTHERN AMERICA	1653	54994.5804899581	38092.0120036005
ASIA-TROPICAL	28950.0363805834	588	-2.50454676635015	SOUTHERN AMERICA	1653	54994.5804899581	38092.0120036005
AUSTRALASIA	18668.446020646	268	-0.81156417226834	SOUTHERN AMERICA	1653	54994.5804899581	38092.0120036005
EUROPE	15946.4249412965	244	-3.60985289869719	SOUTHERN AMERICA	1653	54994.5804899581	38092.0120036005
NORTHERN AMERICA	35124.4382833265	824	-3.21339576811291	SOUTHERN AMERICA	1653	54994.5804899581	38092.0120036005
PACIFIC	3645.266421323	34	-3.87274751923383	SOUTHERN AMERICA	1653	54994.5804899581	38092.0120036005
AFRICA	19991.0190494655	305	0.279396246662542	ASIA-TEMPERATE	1223	43823.219337041	23616.7381639583
ASIA-TROPICAL	27189.893757787	500	1.34014290625881	ASIA-TEMPERATE	1223	43823.219337041	23616.7381639583
AUSTRALASIA	13555.172521177	170	-0.791696470855394	ASIA-TEMPERATE	1223	43823.219337041	23616.7381639583
EUROPE	20199.788791757	452	-7.72627901278008	ASIA-TEMPERATE	1223	43823.219337041	23616.7381639583
NORTHERN AMERICA	21899.2171723305	404	-2.35814552860325	ASIA-TEMPERATE	1223	43823.219337041	23616.7381639583
PACIFIC	2034.767531	14	-2.5605696221904	ASIA-TEMPERATE	1223	43823.219337041	23616.7381639583
SOUTHERN AMERICA	19136.657856854	319	-1.96466620662639	ASIA-TEMPERATE	1223	43823.219337041	23616.7381639583
AFRICA	29495.729990491	626	-4.32397242195642	NORTHERN AMERICA	2521	71978.930050441	39124.7248511689
ASIA-TEMPERATE	40255.4558157985	1006	-3.61328716677476	NORTHERN AMERICA	2521	71978.930050441	39124.7248511689
ASIA-TROPICAL	30920.132585611	611	-1.65357313785045	NORTHERN AMERICA	2521	71978.930050441	39124.7248511689
AUSTRALASIA	21694.03394611	355	-2.43346027888746	NORTHERN AMERICA	2521	71978.930050441	39124.7248511689
EUROPE	29170.319007187	760	-10.3565079727866	NORTHERN AMERICA	2521	71978.930050441	39124.7248511689
PACIFIC	3041.6553378115	30	-4.72530272875962	NORTHERN AMERICA	2521	71978.930050441	39124.7248511689
SOUTHERN AMERICA	37572.6281463955	968	-6.09461760435631	NORTHERN AMERICA	2521	71978.930050441	39124.7248511689
AFRICA	20288.202975762	344	-3.03066552562747	ASIA-TROPICAL	1029	41592.69073643	22856.7687908678
ASIA-TEMPERATE	26603.557000111	477	-0.436101941034992	ASIA-TROPICAL	1029	41592.69073643	22856.7687908678
AUSTRALASIA	13863.357132932	179	-1.72245296278529	ASIA-TROPICAL	1029	41592.69073643	22856.7687908678
EUROPE	9675.56654321	112	-2.64332927362839	ASIA-TROPICAL	1029	41592.69073643	22856.7687908678
NORTHERN AMERICA	20176.870891439	345	-3.26895444555968	ASIA-TROPICAL	1029	41592.69073643	22856.7687908678
PACIFIC	3217.31024585	29	-3.8940178586626	ASIA-TROPICAL	1029	41592.69073643	22856.7687908678
SOUTHERN AMERICA	23499.002884748	451	-4.14378682903185	ASIA-TROPICAL	1029	41592.69073643	22856.7687908678
AFRICA	33316.176584124	890	-6.33015014534093	AUSTRALASIA	2078	60806.308611501	32413.0900177513
ASIA-TEMPERATE	30462.801320618	682	-2.59638921823987	AUSTRALASIA	2078	60806.308611501	32413.0900177513
ASIA-TROPICAL	23814.652779608	454	-2.53786941545562	AUSTRALASIA	2078	60806.308611501	32413.0900177513
EUROPE	26015.747039404	634	-7.21207582005755	AUSTRALASIA	2078	60806.308611501	32413.0900177513
NORTHERN AMERICA	26928.082544499	551	-2.36057841768057	AUSTRALASIA	2078	60806.308611501	32413.0900177513
PACIFIC	2936.99577265	33	-5.58574371531199	AUSTRALASIA	2078	60806.308611501	32413.0900177513
SOUTHERN AMERICA	27594.557760419	611	-3.92082583281316	AUSTRALASIA	2078	60806.308611501	32413.0900177513
AFRICA	22503.1197824575	512	-5.46618744310792	EUROPE	2092	56442.1529036058	29138.0509140686
ASIA-TEMPERATE	38607.7621881707	1221	-5.85327423986774	EUROPE	2092	56442.1529036058	29138.0509140686
ASIA-TROPICAL	18750.888541835	319	-1.88765056310679	EUROPE	2092	56442.1529036058	29138.0509140686
AUSTRALASIA	15974.121809513	258	-2.83197685184764	EUROPE	2092	56442.1529036058	29138.0509140686
NORTHERN AMERICA	28177.4211745681	638	-1.79795260703061	EUROPE	2092	56442.1529036058	29138.0509140686
PACIFIC	1317.756202223	8	-2.13067830657459	EUROPE	2092	56442.1529036058	29138.0509140686
SOUTHERN AMERICA	17322.794524487	294	-2.81828691767471	EUROPE	2092	56442.1529036058	29138.0509140686
ASIA-TEMPERATE	29233.70145758	587	-1.17877922482442	AFRICA	1545	51996.170042534	31417.0559098832
ASIA-TROPICAL	30666.758918236	637	-1.22731417513388	AFRICA	1545	51996.170042534	31417.0559098832
AUSTRALASIA	20868.221644071	327	-0.587057177924474	AFRICA	1545	51996.170042534	31417.0559098832
EUROPE	16398.3763488435	290	-5.49854723072879	AFRICA	1545	51996.170042534	31417.0559098832
NORTHERN AMERICA	26039.7922057835	521	-3.04432661189229	AFRICA	1545	51996.170042534	31417.0559098832
PACIFIC	4278.122081573	44	-4.46252771386697	AFRICA	1545	51996.170042534	31417.0559098832
SOUTHERN AMERICA	31149.919820325	712	-3.8973873255251	AFRICA	1545	51996.170042534	31417.0559098832
AFRICA	9725.65332447801	103	-0.130378331681156	PACIFIC	280	17889.828651818	8798.63698601648
ASIA-TEMPERATE	9737.333167815	106	-0.455933891328257	PACIFIC	280	17889.828651818	8798.63698601648
ASIA-TROPICAL	13074.72758648	167	-0.287290662544883	PACIFIC	280	17889.828651818	8798.63698601648
AUSTRALASIA	8972.79764674	93	-0.473990283231048	PACIFIC	280	17889.828651818	8798.63698601648
EUROPE	4281.67618181	28	0.159221916845085	PACIFIC	280	17889.828651818	8798.63698601648
NORTHERN AMERICA	10025.498149515	106	0.127474121920726	PACIFIC	280	17889.828651818	8798.63698601648
SOUTHERN AMERICA	11482.806787665	131	0.310401690392194	PACIFIC	280	17889.828651818	8798.63698601648
