# Supplementary material for: Widespread homogenization of plant communities in the Anthropocene
Source: Nat Commun. 2021 Dec 6;12:6983. doi: 10.1038/s41467-021-27186-8 (PMC8648934; doi:10.1038/s41467-021-27186-8)
Supplement: Supplementary file 4 — Source Data [file 41467_2021_27186_MOESM4_ESM.zip › Source Data/Fig4/nodes_combined.csv]

Source	Donor_SR	Donor_PD	PD_corrected	Latitude	Longitude
SOUTHERN AMERICA	1651	52360.91112	80129.94279	-13.929539	-61.653497
ASIA-TEMPERATE	2436	66352.55519	211691.4089	50.2116418	95.4993249
NORTHERN AMERICA	1732	56200.39323	214194.6537	57.2152388	-92.489215
ASIA-TROPICAL	1527	53214.85108	160731.0954	14.8164716	106.621216
AUSTRALASIA	711	33001.78627	191837.3904	-25.482123	132.485806
EUROPE	1387	41464.32391	318760.1776	51.7884163	5.23062231
AFRICA	1666	50404.23247	124399.6063	6.3810789	18.2453334
PACIFIC	60	4705.503372	1084217.367	-17.8629	177.902602
