# Supplementary material for: Widespread homogenization of plant communities in the Anthropocene
Source: Nat Commun. 2021 Dec 6;12:6983. doi: 10.1038/s41467-021-27186-8 (PMC8648934; doi:10.1038/s41467-021-27186-8)
Supplement: Supplementary file 4 — Source Data [file 41467_2021_27186_MOESM4_ESM.zip › Source Data/FigS4/FigS4b/DNC_151.csv]

level_tdwg	native_native	native_invasive	native_noninvasive	invasive_noninvasive
MON	5.63857477990137	1.67308813767109	-0.814422808401411	0.117019966003827
