# Supplementary material for: Widespread homogenization of plant communities in the Anthropocene
Source: Nat Commun. 2021 Dec 6;12:6983. doi: 10.1038/s41467-021-27186-8 (PMC8648934; doi:10.1038/s41467-021-27186-8)
Supplement: Supplementary file 4 — Source Data [file 41467_2021_27186_MOESM4_ESM.zip › Source Data/FigS4/FigS4b/DNC_185.csv]

level_tdwg	native_native	native_invasive	native_noninvasive	invasive_noninvasive
NWC	-11.4979003683247	NA	0.9069501609119	0.885593169667951
